# Supplementary material for: The Association of Sugar-Sweetened Beverages Consumption Patterns and Overweight/Obesity: Evidence from a Large-Scale Survey of Chinese Children and Adolescents
Source: Nutrients. 2025 Oct 31;17(21):3442. doi: 10.3390/nu17213442 (PMC12608719; doi:10.3390/nu17213442)
Supplement: Supplementary file 1 [file nutrients-17-03442-s001.zip]

Archive with 1 entries (1 files):
- nutrients-3937384-supplementary.pdf
